# Supplementary material for: The association between the C-reactive protein-to-albumin-to-lymphocyte index and retinopathy: insights from a population-based study
Source: Front Nutr. 2025 Mar 13;12:1552020. doi: 10.3389/fnut.2025.1552020 (PMC11948663; doi:10.3389/fnut.2025.1552020)
Supplement: Supplementary file 1 [file Table_1.xlsx]

## Sheet: Sheet1
Table S1. Univariate and Multivariate Logistic Regression Analysis of Four Inflammatory Markers (SII, SIRI, MLR, NLR) and CALLY with Retinopathy.
Variables	Single factor					Multiple factor
	β	SE	OR	95% CI	P-value	β	SE	OR	95% CI	P-value
SII	0.0001	0.0001	1.11	0.90, 1.32	0.118	0.0002	0.0001	1.304	0.99, 1.23	0.059
SIRI	0.08	0.04	1.08	0.99, 1.77	0.068	0.0397	0.0475	1.626	0.89, 1.78	0.362
MLR	0.13	0.31	0.39	0.15, 1.02	0.386	-0.17	0.3527	1.127	0.67, 1.35	0.739
NLR	0.13	0.3	1.6	1.38, 1.88	<0.001	0.01	0.051	1.12	1.05, 1.19	0.03
CALLY	-0.0008	0.0009	0.95	0.91, 0.99	<0.001	-0.0831	0.0952	0.96	0.94, 0.98	0.002
β, Estimate; SE, Std. Error; OR, odds ratio; CI, confidence interval.
